# Supplementary material for: Schlesinger Nailed It! Assessing a Key Primary Pharmacodynamic Property of Phages for Phage Therapy: Virion Encounter Rates with Motionless Bacterial Targets
Source: Drugs Drug Candidates. Author manuscript; Available in PMC 2024 May 20. (PMC11104014; doi:10.3390/ddc2030034)
Supplement: JavaScript coding [file NIHMS1981836-supplement-JavaScript_coding.zip]

Archive with 1 entries (1 files):
- ddc-2509363-supplementary.pdf
